# Supplementary material for: Characterization of Mungbean CONSTANS-LIKE Genes and Functional Analysis of CONSTANS-LIKE 2 in the Regulation of Flowering Time in Arabidopsis
Source: Front Plant Sci. 2021 Feb 4;12:608603. doi: 10.3389/fpls.2021.608603 (PMC7890258; doi:10.3389/fpls.2021.608603)
Supplement: Supplementary file 1 [file Table_2.xlsx]

## Sheet: Supplemental
Table S2 Cis-acting elements identified in each VrCOL promoter regions
Classification of cis-elements	Name of cis-elements	Functions of the cis-elements	VrCOL genes
development-related elements	circadian	cis-acting regulatory element involved in circadian control	VrCOL4、VrCOL6、VrCOL7a、VrCOL13
development-related elements	O2-site	cis-acting regulatory element involved in zein metabolism regulation	VrCOL3、VrCOL8、VrCOL10、VrCOL13
development-related elements	CAT-box	cis-acting regulatory element related to meristem expression	VrCOL2
development-related elements	RY-element	cis-acting regulatory element involved in seed-specific regulation	VrCOL13
development-related elements	HD-Zip 1	element involved in differentiation of the palisade mesophyll cells	VrCOL5
development-related elements	GCN4_motif	cis-regulatory element involved in endosperm expression	VrCOL3、VrCOL13
environmental stress-related elements	ARE	cis-acting regulatory element essential for the anaerobic induction	VrCOL1、VrCOL2、VrCOL5、VrCOL7a、VrCOL8、VrCOL9、VrCOL10、VrCOL11、VrCOL12、VrCOL13
environmental stress-related elements	MBS	MYB binding site involved in drought-inducibility	VrCOL2、VrCOL3、VrCOL5、VrCOL8、VrCOL10、VrCOL11
environmental stress-related elements	TC-rich repeats	cis-acting element involved in defense and stress responsiveness	VrCOL1、VrCOL5、VrCOL8、VrCOL12
environmental stress-related elements	LTR	cis-acting element involved in low-temperature responsiveness	VrCOL1、VrCOL2、VrCOL8、VrCOL12
site-binding related elements	AT-rich element	binding site of AT-rich DNA binding protein (ATBP-1)	VrCOL4、VrCOL6、VrCOL7a、VrCOL10、VrCOL12
site-binding related elements	CCAAT-box	MYBHv1 binding site	VrCOL2、VrCOL4、VrCOL6、VrCOL13
site-binding related elements	MBSI	MYB binding site involved in flavonoid biosynthetic genes regulation	VrCOL7a、VrCOL13
hormone-responsive elements	CGTCA-motif	cis-acting regulatory element involved in the MeJA-responsiveness	VrCOL1、VrCOL3、VrCOL4、VrCOL5、VrCOL6、VrCOL7a、VrCOL7b、VrCOL8、VrCOL9、VrCOL10、VrCOL11、VrCOL12、VrCOL13
hormone-responsive elements	TGACG-motif	cis-acting regulatory element involved in the MeJA-responsiveness	VrCOL1、VrCOL3、VrCOL4、VrCOL5、VrCOL6、VrCOL7a、VrCOL7b、VrCOL8、VrCOL9、VrCOL10、VrCOL11、VrCOL12、VrCOL13
hormone-responsive elements	ABRE	cis-acting element involved in the abscisic acid responsiveness	VrCOL1、VrCOL2、VrCOL3、VrCOL4、VrCOL5、VrCOL7、VrCOL8、VrCOL10、VrCOL11、VrCOL12、VrCOL13
hormone-responsive elements	TGA-element	auxin-responsive element	VrCOL2、VrCOL3、VrCOL7b
hormone-responsive elements	TCA-element	auxin-responsive element	VrCOL2、VrCOL7a、VrCOL7b、VrCOL11、VrCOL9
hormone-responsive elements	TATC-box	gibberellin-responsive element	VrCOL9、VrCOL10
hormone-responsive elements	P-box	gibberellin-responsive element	VrCOL1、VrCOL2、VrCOL8、VrCOL9、VrCOL11、VrCOL12
hormone-responsive elements	GARE-motif	gibberellin-responsive element	VrCOL7a、VrCOL8、VrCOL9
hormone-responsive elements	TGA-box	part of an auxin-responsive element	VrCOL4、VrCOL6
promoter-related elements	CAAT-box	common cis-acting element in promoter and enhancer regions	VrCOL1、VrCOL2、VrCOL3、VrCOL4、VrCOL5、VrCOL6、VrCOL7a、VrCOL7b、VrCOL8、VrCOL9、VrCOL10、VrCOL11、VrCOL12、VrCOL13
promoter-related elements	TATA-box	core promoter element around -30 of transcription start	VrCOL1、VrCOL2、VrCOL3、VrCOL4、VrCOL5、VrCOL6、VrCOL7a、VrCOL7b、VrCOL8、VrCOL9、VrCOL10、VrCOL11、VrCOL12、VrCOL13
promoter-related elements	A-box	cis-acting regulatory element	VrCOL11
light-responsive elements	ACE	cis-acting element involved in light responsiveness	VrCOL8
light-responsive elements	AE-box	part of a module for light response	VrCOL1、VrCOL4、VrCOL6、VrCOL7a、VrCOL7b、VrCOL10
light-responsive elements	ATCT-motif	part of a conserved DNA module involved in light responsiveness	VrCOL7b、VrCOL8、VrCOL9、VrCOL10
light-responsive elements	Box 4	part of a conserved DNA module involved in light responsiveness	VrCOL1、VrCOL3、VrCOL4、VrCOL5、VrCOL6、VrCOL7a、VrCOL7b、VrCOL8、VrCOL9、VrCOL10、VrCOL11、VrCOL12、VrCOL13
light-responsive elements	AAAC-motif	part of a light responsive element	VrCOL2
light-responsive elements	GATA-motif	part of a light responsive element	VrCOL1、VrCOL3、VrCOL4、VrCOL5、VrCOL6、VrCOL8、VrCOL9、VrCOL12、VrCOL13
light-responsive elements	I-box	part of a light responsive element	VrCOL4、VrCOL6、VrCOL7a、VrCOL8、VrCOL9、VrCOL10、VrCOL11、VrCOL12
light-responsive elements	TCCC-motif	part of a light responsive element	VrCOL1、VrCOL3、VrCOL7a、VrCOL7b、VrCOL8、VrCOL9、VrCOL11
light-responsive elements	TCT-motif	part of a light responsive element	VrCOL1、VrCOL2、VrCOL3、VrCOL4、VrCOL5、VrCOL6、VrCOL7a、VrCOL8、VrCOL9、VrCOL12、VrCOL13
light-responsive elements	chs-CMA1a	part of a light responsive element	VrCOL1、VrCOL2
light-responsive elements	chs-CMA2a	part of a light responsive element	VrCOL13
light-responsive elements	AT1-motif	Solanum tuberosum part of a light responsive module	VrCOL3、VrCOL4、VrCOL6、VrCOL7b
light-responsive elements	G-Box	cis-acting regulatory element involved in light responsiveness	VrCOL1、VrCOL2、VrCOL3、VrCOL4、VrCOL5、VrCOL6、VrCOL7a、VrCOL11、VrCOL12、VrCOL13
light-responsive elements	G-box	cis-acting regulatory element involved in light responsiveness	VrCOL1、VrCOL2、VrCOL3、VrCOL4、VrCOL6、VrCOL7a、VrCOL12、VrCOL13
light-responsive elements	GT1-motif	light responsive element	VrCOL1、VrCOL4、VrCOL5、VrCOL6、VrCOL8、VrCOL11、VrCOL12
light-responsive elements	GA-motif	part of a light responsive element	VrCOL1、VrCOL4、VrCOL6、VrCOL7a、VrCOL10、VrCOL11
light-responsive elements	Box II	part of a light responsive element	VrCOL10
light-responsive elements	Sp1	light responsive element	VrCOL1、VrCOL7b
light-responsive elements	MRE	MYB binding site involved in light responsiveness	VrCOL4、VrCOL6、VrCOL7b
light-responsive elements	LAMP-element	part of a light responsive element	VrCOL2、VrCOL3、VrCOL5、VrCOL9
other elements	AT~TATA-box	uknown	VrCOL1、VrCOL2、VrCOL4、VrCOL5、VrCOL6、VrCOL7a、VrCOL7b、VrCOL8、VrCOL9、VrCOL10、VrCOL11、VrCOL12、VrCOL13
other elements	/	uknown	VrCOL1、VrCOL2、VrCOL3、VrCOL4、VrCOL5、VrCOL6、VrCOL7a、VrCOL7b、VrCOL8、VrCOL9、VrCOL10、VrCOL11、VrCOL12、VrCOL13
other elements	AAGAA-motif	uknown	VrCOL2、VrCOL3、VrCOL4、VrCOL6、VrCOL7b、VrCOL8、VrCOL9、VrCOL11、VrCOL12
other elements	MYB	uknown	VrCOL1、VrCOL2、VrCOL3、VrCOL4、VrCOL5、VrCOL6、VrCOL7a、VrCOL8、VrCOL9、VrCOL10、VrCOL11、VrCOL12、VrCOL13
other elements	MYB-like sequence	uknown	VrCOL1、VrCOL2、VrCOL3、VrCOL4、VrCOL5、VrCOL6、VrCOL7a、VrCOL11、VrCOL12、VrCOL13
other elements	MYC	uknown	VrCOL1、VrCOL2、VrCOL3、VrCOL4、VrCOL5、VrCOL6、VrCOL7a、VrCOL7b、VrCOL8、VrCOL9、VrCOL10、VrCOL11、VrCOL12、VrCOL13
other elements	Myb	uknown	VrCOL2、VrCOL3、VrCOL4、VrCOL5、VrCOL6、VrCOL7a、VrCOL7b、VrCOL8、VrCOL9、VrCOL10、VrCOL11、VrCOL12
other elements	STRE	uknown	VrCOL1、VrCOL2、VrCOL3、VrCOL4、VrCOL5、VrCOL6、VrCOL7a、VrCOL7b、VrCOL8、VrCOL9、VrCOL10、VrCOL12
other elements	Unnamed__2	uknown	VrCOL8
other elements	Unnamed__4	uknown	VrCOL1、VrCOL2、VrCOL3、VrCOL4、VrCOL5、VrCOL6、VrCOL7a、VrCOL7b、VrCOL8、VrCOL9、VrCOL10、VrCOL11、VrCOL12、VrCOL13
other elements	W box	uknown	VrCOL3、VrCOL5、VrCOL7a、VrCOL13
other elements	WRE3	uknown	VrCOL1、VrCOL3、VrCOL7a、VrCOL8、VrCOL10、VrCOL13
other elements	as-1	uknown	VrCOL1、VrCOL3、VrCOL4、VrCOL5、VrCOL6、VrCOL7a、VrCOL7b、VrCOL8、VrCOL9、VrCOL10、VrCOL11、VrCOL12、VrCOL13
other elements	DRE1	uknown	VrCOL10
other elements	AP-1	uknown	VrCOL10
other elements	ERE	uknown	VrCOL1、VrCOL3、VrCOL4、VrCOL5、VrCOL6、VrCOL7a、VrCOL7b、VrCOL9、VrCOL10、VrCOL11、VrCOL12、VrCOL13
other elements	F-box	uknown	VrCOL1、VrCOL7a
other elements	Myc	uknown	VrCOL1、VrCOL7b、VrCOL9、VrCOL11、VrCOL12、VrCOL13
other elements	TATA	uknown	VrCOL1、VrCOL3、VrCOL5、VrCOL7a、VrCOL7b、VrCOL10、VrCOL11、VrCOL12、VrCOL13
other elements	Unnamed__1	uknown	VrCOL1、VrCOL2、VrCOL3、VrCOL4、VrCOL5、VrCOL6、VrCOL7b、VrCOL8、VrCOL10、VrCOL11、VrCOL12、VrCOL13
other elements	ABRE3a	uknown	VrCOL1、VrCOL3、VrCOL11、VrCOL12
other elements	ABRE4	uknown	VrCOL1、VrCOL3、VrCOL11、VrCOL12
other elements	MYB recognition site	uknown	VrCOL2、VrCOL4、VrCOL6、VrCOL13
other elements	TCA	uknown	VrCOL1、VrCOL5、VrCOL7b、VrCOL9
other elements	Unnamed__6	uknown	VrCOL5、VrCOL7a、VrCOL11
other elements	Myb-binding site	uknown	VrCOL2、VrCOL3、VrCOL4、VrCOL6、VrCOL7a、VrCOL8、VrCOL9
other elements	WUN-motif	uknown	VrCOL2、VrCOL3、VrCOL4、VrCOL5、VrCOL6、VrCOL7a、VrCOL7b、VrCOL9、VrCOL11、VrCOL13
other elements	DRE core	uknown	VrCOL4、VrCOL6
other elements	CCGTCC motif	uknown	VrCOL11
other elements	CCGTCC-box	uknown	VrCOL11
other elements	Y-box	uknown	VrCOL2
other elements	CARE	uknown	VrCOL11
other elements	box S	uknown	VrCOL1、VrCOL3、VrCOL4、VrCOL5、VrCOL6
other elements	Unnamed__10	uknown	VrCOL2
other elements	Unnamed__12	uknown	VrCOL2
other elements	Unnamed__14	uknown	VrCOL2
other elements	Unnamed__8	uknown	VrCOL2
