# Supplementary material for: Characterization of Mungbean CONSTANS-LIKE Genes and Functional Analysis of CONSTANS-LIKE 2 in the Regulation of Flowering Time in Arabidopsis
Source: Front Plant Sci. 2021 Feb 4;12:608603. doi: 10.3389/fpls.2021.608603 (PMC7890258; doi:10.3389/fpls.2021.608603)
Supplement: Supplementary file 3 [file Data_Sheet_2.xlsx]

## Sheet: Sheet1
Table S1 Primers used in this study
Primer codes	Forward primer sequences(5‘to3’)	Reverse primer sequences(5‘to3’)	Purposes
VrCOL2-pPTN1171	CCGCTCGAGATGTTGAAGGAAGGCACC	GCTCTAGACTAGAAAGATGGGAAAATGG	Plasmid Construction
VrActin	TGCGAAGGCTGAGTATGATG	AGGAAATGCAAGTCCTCGAC	qRT-PCR
AtActin	GCTCCTCTTAACCCAAAGGC	CACACCATCACCAGAATCCAGC	qRT-PCR
AtFT	CAACCCTCACCTCCGAGAATAT	TGCCAAAGGTTGTTCCAGTTGT	qRT-PCR
AtTSF	CTCGGGAATTCATCGTATTG	CCTCTGGCAGTTGAAGTAAG	qRT-PCR
VrCOL1	TGCCAAGAGAACAGATGTGG	TCAGAAAGAGGGAACAATGC	qRT-PCR
VrCOL2	GCAGAAACCAGACCACGAAT	ACCTTGTCTTCTATGTCTTGGC	qRT-PCR
VrCOL3	CAAACAGTTGCTGTGGATCG	TGATTTGCGAAACTCTGCAC	qRT-PCR
VrCOL4	GCGGTTCGCGAAGCGAGCAG	CGACGGTACCACGCCGTATG	qRT-PCR
VrCOL5	GGTATGAAGTGAGGAAGTTG	CTATGCTGGCAAAGCAGCTG	qRT-PCR
VrCOL6	CTGGTGACCACTGTTCCTTG	CTATTCCAACCCATCCCTTG	qRT-PCR
VrCOL7a	GAGAGGCGAGAGTGTCAAGG	AGCAAGGGAAATGTTGATGG	qRT-PCR
VrCOL7b	CTTAGAGAAAATTATCGGCTGAAGA	CATGCAATGAGGCCAAAACT	qRT-PCR
VrCOL8	AGCTCAGGAGCAGGTTGTGT	GAAGAGCAGGATTTGCCAAG	qRT-PCR
VrCOL9	GCATTCTTTGTCCCTGCAAT	CCAAGCTCAAGCACTTTGTG	qRT-PCR
VrCOL10	GCTGTCAGTTTGGTCCTTCC	GGTGATCGTGCTCCCTAATC	qRT-PCR
VrCOL11	TGACAAGCACATAAGGTATG	GTGTTCCCGCTCCATCTTAG	qRT-PCR
VrCOL12	TGGAGAAAGCAGTGATCGTG	TCTCTGTAACGCAATAATGCAGA	qRT-PCR
VrCOL13	GGGAGATTTGTGAAGGCAAG	CCAATCAATGCTCAGGGAGT	qRT-PCR
